# Supplementary material for: Hibiscus Flower and Olive Leaf Extracts Activate Apoptosis in SH-SY5Y Cells
Source: Antioxidants (Basel). 2021 Dec 7;10(12):1962. doi: 10.3390/antiox10121962 (PMC8750347; doi:10.3390/antiox10121962)
Supplement: Supplementary file 1 [file antioxidants-10-01962-s001.zip]

Archive with 1 entries (1 files):
- antioxidants-1472460-supplementary.pdf
